# Supplementary material for: Effects of Bacillus amyloliquefaciens and Bacillus pumilus on Rumen and Intestine Morphology and Microbiota in Weanling Jintang Black Goat
Source: Animals (Basel). 2020 Sep 9;10(9):1604. doi: 10.3390/ani10091604 (PMC7552323; doi:10.3390/ani10091604)
Supplement: Supplementary file 1 [file animals-10-01604-s001.zip]

Archive with 3 entries (2 files):
- animals-884361-supplementary/
- animals-884361-supplementary/Supplementary material S1.pdf
- animals-884361-supplementary/supplementary.docx
